# Supplementary material for: Robustness of the Krebs Cycle under Physiological Conditions and in Cancer: New Clues for Evaluating Metabolism-Modifying Drug Therapies
Source: Biomedicines. 2022 May 22;10(5):1199. doi: 10.3390/biomedicines10051199 (PMC9138339; doi:10.3390/biomedicines10051199)
Supplement: Supplementary file 1 [file biomedicines-10-01199-s001.zip]

Archive with 1 entries (1 files):
- biomedicines-1731360-supplementary.pdf
